# Supplementary material for: Survey of single-nucleotide polymorphisms in the gene encoding human deoxyribonuclease I-like 2 producing loss of function potentially implicated in the pathogenesis of parakeratosis
Source: PLoS One. 2017 Apr 10;12(4):e0175083. doi: 10.1371/journal.pone.0175083 (PMC5386265; doi:10.1371/journal.pone.0175083)
Supplement: S1 Table — (XLSX) [file pone.0175083.s001.xlsx]

## Sheet: Table1
	S1 Table
	Primer sequence, annealing temperatures, and restriction enzymes for PCR-based genotyping for SNPs producing loss-of-funtion in DNASE1L2a
	Gene	Primer	Sense/	Sequencesb	Annealing	Restriction	Expected
			antisense		temp.(°C)	enzyme	productc (bp)
	rs767698904	767698904-1	Sense	5'-CAGCGTCTGTCCCTCCCAGCCTCTCGCTCC-3'	50	Hinf	C allele; 128
	p.Arg23Pro	767698904-2	Antisense	5'-GCTCTCTGAATGTTGAAGGCTCCGATT-3'			G allele; 103
	rs745976143	745974163-1	Sense	5'-GCCGGGACCAGTACAAGGAGATGTACCGAT-3'	50	Hinf	G allele; 130
	p.Phe103Cys	745976143-2	Antisense	5'-CGACACCGCGTCTTTCCTAGGAGATGGGGA-3'			T allele; 101
	rs773752842	773752842-1	Sense	5'-CAGCGGGTCCTCCCCATCTCCTAGGAAAGA-3'	50	Hpy166II	T allele; 110
	p.Phe125Val	773752842-2	Antisense	5'-AGAACTTGACCACGAAGGGCTCGCGGTTGA-3'			G allele; 82
	rs766981445	766981445-1	Sense	5'-CAGCGGGTCCTCCCCATCTCCTAGGAAAGA-3'	50	Hpy188III	C allele; 122
	p.Pro129Leu	766981445-2	Antisense	5'-TGCCGGGGGCCGAGAACTTGACCATCAAG-3'			T allele; 96
	rs538832948	538832948-1	Sense	5'-TTCCCGCAGCAGCACAGAACCTGGTGCTGA-3'	65	BstUI	G allele; 118
	p.His170Gln	538832948-2	Antisense	5'-TGCCCCACTTGTCGATCACGTCCAGGTACA-3'			C allele; 76
	rs779344371	779344371-1	Sense	5'-AGCCCTTCGTGGTCAAGTTCTCGGC-3'	50	NlaIII	T allele; 148
	p.His170Tyr	779344371-2	Antisense	5'-ACGGCTTGATGCGGCGCCGCAT-3'			C allele; 126
	rs761490229	761490229-1	Sense	5'-AGCAGCACAGAACCTGGTGCTGATCCCGCT-3'	50	Hpy166II	C allele; 99
	p.Ala182Val	761490229-2	Antisense	5'-TCGATCACGTCCAGGTACACTGCGTAGTGC-3'			T allele; 71
	rs750172458	750172458-1	Sense	5'-TTCGTGGTCAAGTTCTCGGCCCC-3'	50	HpyCH4IV	T allele; 194
	p.Tyr184Cys	750172458-2	Antisense	5'-CACTTGTCGATCACGTCCAGGTACACGACG-3'			A allele; 165
	rs767403519	767403519-1	Sense	5'-TCTGGTTCATGAGGGCGGGA-3'	65	MspI	T allele; 113
	p.Leu202Pro	767403519-2	Antisense	5'-ACATAGCTGCAGTCGGCGTTGAAGTCGCCC-3'			C allele; 83
	rs775284591	775284591-1	Sense	5'-TCTGGTTCATGAGGGCGGGA-3'	50	HaeIII	A allele; 113
	p.Gly203Asp	775284591-2	Antisense	5'-CACATAGCTGCAGTCGGCGTTGAAGTGG-3'			G allele; 83
	rs753933779	753933779-1	Sense	5'-AGGACATGCTGTTCCTGGGCGACTTCAACG-3'	65	Hpy166II	C allele; 163
	p.Ala207Val	753933779-2	Antisense	5'-CACAATGCGGTCGTAGGCGCAGTCTGAGTT-3'			T allele; 131
	rs765446336	765446336-1	Sense	5'-TCTGGTTCATGAGGGCGGGA-3'	50	Hpy166II	T allele: 137
	p.Tyr211Cys	765446336-2	Antisense	5'-ATGGCGGCCCAGTCCTGCGCCCGTACA-3'			G allele; 113
	rs761890431	761890431-1	Sense	5'-CCGTCTGAGGAGCAGTGAGGTCTTCAAGCG-3'	50	HhaI	G allele; 152
	p.Trp230Cys	761890431-2	Antisense	5'-AGTCGTGCACGGTGGCCGACTGGGGCTTCA-3'			C allele; 122
	rs776621988	776621988-1	Sense	5'-CGACGACATGCTGTTCCTGGGCGACTTCAA-3'	50	HaeIII	T allele: 125
	p.Trp230Leu	776621988-2	Antisense	5'-TGTCGGCGCTGTCAGGGATGGGCC-3'			G allele; 103
	ｒｓ751987582	751987582-1	Sense	5'-AGGAGCAGTGAGGTCTTCAAGTGGCTCATC-3'	65	HhaI	C allele; 147
	p.Ala236Pro	751987582-2	Antisense	5'-TGGTCCAGGCCGAATTCCTCCTGGAAGTCG-3'			G allele; 130
	rs753314287	753314287-1	Sense	5'-TGGCTCATCCCTGACAGCGCCGACACCCCG-3'	50	MspI	A allele; 149
	p.Val240Met	753314287-2	Antisense	5'-TGGTCCAGGCCGAATTCCTCCTGGAAGTCG-3'			G allele; 119
	rs771777101	771777101-1	Sense	5'-ACACCACGGTGGGCAACTCAGACT-3'	65	HhaI	A allele; 135
	p.Cys245Tyr	771777101-2	Antisense	5'-CCTGAGTCTGGTCCAGGCCGAATTCCTCCT-3'			G allele; 110
	rs768519375	768519375-1	Sense	5'-GGCGACTTCAACGCCGACTGCAGCTATGTG-3'	50	NlaIII	G allele; 156
	p.Asp248His	768519375-2	Antisense	5'-GCCACAGGCCACAATGCCAT-3'			C allele; 136
	rs761783817	761783817-1	Sense	5'-GGCGACTTCAACGCCGACTGCAGCTATGTG-3'	50	HpyCH4IV	T allele; 164
	p.Ile250Thr	761783817-2	Antisense	5'-AGGCGGGCGCCACAGGCCAAC-3'			C allele; 144
	rs769743852	769743852-1	Sense	5'-GGCGACTTCAACGCCGACTGCAGCTATGTG-3'	65	Fnu4HI	T allele;１53
	p.Val251Ala	769743852-2	Antisense	5'-AGGCTCCGGCGCAGGCGGGCGCCACAGGCC-3'			C allele; 131
	rs764602503	764602503-1	Sense	5'-AGGTCTTCAAGTGGCTCATCCCTGACAGCG-3'	50	RsaI	T allele; 165
	p.Phe271Val	764602503-2	Antisense	5'-GAGTCTGGTCCAGGCCGAATTCCTCCTGTA-3'			G allele; 135
	aExperimental information on the newly developed genotyping methods are shown; those on the other SNPs have been described previously [16].
	bThe underlined residues indicate the mismatched nucleotide incorporated in each primer.
	cExpected sizes of PCR-restriction fragment derived from each allele.
