# Supplementary material for: Survey of single-nucleotide polymorphisms in the gene encoding human deoxyribonuclease I-like 2 producing loss of function potentially implicated in the pathogenesis of parakeratosis
Source: PLoS One. 2017 Apr 10;12(4):e0175083. doi: 10.1371/journal.pone.0175083 (PMC5386265; doi:10.1371/journal.pone.0175083)
Supplement: S2 Table — (XLSX) [file pone.0175083.s002.xlsx]

## Sheet: Table2
	S2 Table
	Genotype distribution and allele frequencies of non-synonymous SNPs producing loss-of-function in DNASE1L2
	Population	p.Arg23Pro (rsrs767698904)					p.Phe103Cys (rs745976143)					p.Phe125Val (rs773752842)					p.Pro129Leu (rs766981445)					p.His170Gln (rs538832948)					p.His170Tyr (rs779344371)					p.Ala182Val (rs761490229)					p.Ty184Cys (rs750172458)					p.Leu202Pro (rs767403519)					p.Gly203Asp (rs775284591)
		Genotype, n (%)		Allele frequency			Genotype, n (%)		Allele frequency			Genotype, n (%)		Allele frequency			Genotype, n (%)		Allele frequency			Genotype, n (%)		Allele frequency			Genotype, n (%)		Allele frequency			Genotype, n (%)		Allele frequency			Genotype, n (%)		Allele frequency			Genotype, n (%)		Allele frequency			Genotype, n (%)		Allele frequency
	Ovambos	GG	126 (100)	G	1		TT	126 (100)	T	1		TT	126 (100)	T	1		CC	126 (100)	C	1		CC	126 (100)	C	1		CC	126 (100)	C	1		CC	126 (100)	C	1		TT	126 (100)	T	1		TT	126 (100)	T	1		GG	126 (100)	G
	(n =126)	GC	0 (0)				TG	0 (0)				TG	0 (0)				CT	0 (0)				CG	0 (0)				CT	0 (0)				CT	0 (0)				AT	0 (0)				TC	0 (0)				GA	0 (0)
		CC	0 (0)	C	0		GG	0 (0)	G	0		GG	0 (0)	G	0		TT	0 (0)	T	0		GG	0 (0)	G	0		TT	0 (0)	T	0		TT	0 (0)	T	0		AA	0 (0)	A	0		CC	0 (0)	C	0		AA	0 (0)	A
	Ghanaians	GG	105 (100)	G	1		TT	105 (100)	T	1		TT	105 (100)	T	1		CC	105 (100)	C	1		CC	105 (100)	C	1		CC	105 (100)	C	1		CC	105 (100)	C	1		TT	105 (100)	T	1		TT	105 (100)	T	1		GG	105 (100)	G
	(n = 105)	GC	0 (0)				TG	0 (0)				TG	0 (0)				CT	0 (0)				CG	0 (0)				CT	0 (0)				CT	0 (0)				AT	0 (0)				TC	0 (0)				GA	0 (0)
		CC	0 (0)	C	0		GG	0 (0)	G	0		GG	0 (0)	G	0		TT	0 (0)	T	0		GG	0 (0)	G	0		TT	0 (0)	T	0		TT	0 (0)	T	0		AA	0 (0)	A	0		CC	0 (0)	C	0		AA	0 (0)	A
	Xhosas	GG	75 (100)	G	1		TT	75 (100)	T	1		TT	75 (100)	T	1		CC	75 (100)	C	1		CC	75 (100)	C	1		CC	75 (100)	C	1		CC	75 (100)	C	1		TT	75 (100)	T	1		TT	75 (100)	T	1		GG	75 (100)	G
	(n = 75)	GC	0 (0)				TG	0 (0)				TG	0 (0)				CT	0 (0)				CG	0 (0)				CT	0 (0)				CT	0 (0)				AT	0 (0)				TC	0 (0)				GA	0 (0)
		CC	0 (0)	C	0		GG	0 (0)	G	0		GG	0 (0)	G	0		TT	0 (0)	T	0		GG	0 (0)	G	0		TT	0 (0)	T	0		TT	0 (0)	T	0		AA	0 (0)	A	0		CC	0 (0)	C	0		AA	0 (0)	A
	Turks	GG	136 (100)	G	1		TT	136 (100)	T	1		TT	136 (100)	T	1		CC	136 (100)	C	1		CC	136 (100)	C	1		CC	136 (100)	C	1		CC	136 (100)	C	1		TT	136 (100)	T	1		TT	136 (100)	T	1		GG	136 (100)	G
	(n = 136)	GC	0 (0)				TG	0 (0)				TG	0 (0)				CT	0 (0)				CG	0 (0)				CT	0 (0)				CT	0 (0)				AT	0 (0)				TC	0 (0)				GA	0 (0)
		CC	0 (0)	C	0		GG	0 (0)	G	0		GG	0 (0)	G	0		TT	0 (0)	T	0		GG	0 (0)	G	0		TT	0 (0)	T	0		TT	0 (0)	T	0		AA	0 (0)	A	0		CC	0 (0)	C	0		AA	0 (0)	A
	German	GG	68 (100)	G	1		TT	68 (100)	T	1		TT	68 (100)	T	1		CC	68 (100)	C	1		CC	68 (100)	C	1		CC	68 (100)	C	1		CC	68 (100)	C	1		TT	68 (100)	T	1		TT	68 (100)	T	1		GG	68 (100)	G
	(n = 68)	GC	0 (0)				TG	0 (0)				TG	0 (0)				CT	0 (0)				CG	0 (0)				CT	0 (0)				CT	0 (0)				AT	0 (0)				TC	0 (0)				GA	0 (0)
		CC	0 (0)	C	0		GG	0 (0)	G	0		GG	0 (0)	G	0		TT	0 (0)	T	0		GG	0 (0)	G	0		TT	0 (0)	T	0		TT	0 (0)	T	0		AA	0 (0)	A	0		CC	0 (0)	C	0		AA	0 (0)	A
	Japanese	GG	110 (100)	G	1		TT	110 (100)	T	1		TT	110 (100)	T	1		CC	110 (100)	C	1		CC	110 (100)	C	1		CC	110 (100)	C	1		CC	110 (100)	C	1		TT	110 (100)	T	1		TT	110 (100)	T	1		GG	110 (100)	G
	(n = 110)	GC	0 (0)				TG	0 (0)				TG	0 (0)				CT	0 (0)				CG	0 (0)				CT	0 (0)				CT	0 (0)				AT	0 (0)				TC	0 (0)				GA	0 (0)
		CC	0 (0)	C	0		GG	0 (0)	G	0		GG	0 (0)	G	0		TT	0 (0)	T	0		GG	0 (0)	G	0		TT	0 (0)	T	0		TT	0 (0)	T	0		AA	0 (0)	A	0		CC	0 (0)	C	0		AA	0 (0)	A
	Korean	GG	352 (100)	G	1		TT	352 (100)	T	1		TT	352 (100)	T	1		CC	352 (100)	C	1		CC	352 (100)	C	1		CC	352 (100)	C	1		CC	352 (100)	C	1		TT	352 (100)	T	1		TT	352 (100)	T	1		GG	352 (100)	G
	(n = 352)	GC	0 (0)				TG	0 (0)				TG	0 (0)				CT	0 (0)				CG	0 (0)				CT	0 (0)				CT	0 (0)				AT	0 (0)				TC	0 (0)				GA	0 (0)
		CC	0 (0)	C	0		GG	0 (0)	G	0		GG	0 (0)	G	0		TT	0 (0)	T	0		GG	0 (0)	G	0		TT	0 (0)	T	0		TT	0 (0)	T	0		AA	0 (0)	A	0		CC	0 (0)	C	0		AA	0 (0)	A
	Chinese	GG	193 (100)	G	1		TT	193 (100)	T	1		TT	193 (100)	T	1		CC	193 (100)	C	1		CC	193 (100)	C	1		CC	193 (100)	C	1		CC	193 (100)	C	1		TT	193 (100)	T	1		TT	193 (100)	T	1		GG	193 (100)	G
	(n = 193)	GC	0 (0)				TG	0 (0)				TG	0 (0)				CT	0 (0)				CG	0 (0)				CT	0 (0)				CT	0 (0)				AT	0 (0)				TC	0 (0)				GA	0 (0)
		CC	0 (0)	C	0		GG	0 (0)	G	0		GG	0 (0)	G	0		TT	0 (0)	T	0		GG	0 (0)	G	0		TT	0 (0)	T	0		TT	0 (0)	T	0		AA	0 (0)	A	0		CC	0 (0)	C	0		AA	0 (0)	A
	Mongolians	GG	112 (100)	G	1		TT	112 (100)	T	1		TT	112 (100)	T	1		CC	112 (100)	C	1		CC	112 (100)	C	1		CC	112 (100)	C	1		CC	112 (100)	C	1		TT	112 (100)	T	1		TT	112 (100)	T	1		GG	112 (100)	G
	(n = 112)	GC	0 (0)				TG	0 (0)				TG	0 (0)				CT	0 (0)				CG	0 (0)				CT	0 (0)				CT	0 (0)				AT	0 (0)				TC	0 (0)				GA	0 (0)
		CC	0 (0)	C	0		GG	0 (0)	G	0		GG	0 (0)	G	0		TT	0 (0)	T	0		GG	0 (0)	G	0		TT	0 (0)	T	0		TT	0 (0)	T	0		AA	0 (0)	A	0		CC	0 (0)	C	0		AA	0 (0)	A
	Tibetans	GG	153 (100)	G	1		TT	153 (100)	T	1		TT	153 (100)	T	1		CC	153 (100)	C	1		CC	153 (100)	C	1		CC	153 (100)	C	1		CC	153 (100)	C	1		TT	153 (100)	T	1		TT	153 (100)	T	1		GG	153 (100)	G
	(n = 153)	GC	0 (0)				TG	0 (0)				TG	0 (0)				CT	0 (0)				CG	0 (0)				CT	0 (0)				CT	0 (0)				AT	0 (0)				TC	0 (0)				GA	0 (0)
		CC	0 (0)	C	0		GG	0 (0)	G	0		GG	0 (0)	G	0		TT	0 (0)	T	0		GG	0 (0)	G	0		TT	0 (0)	T	0		TT	0 (0)	T	0		AA	0 (0)	A	0		CC	0 (0)	C	0		AA	0 (0)	A
	Sri Lanka Tamils	GG	35 (100)	G	1		TT	35 (100)	T	1		TT	35 (100)	T	1		CC	35 (100)	C	1		CC	35 (100)	C	1		CC	35 (100)	C	1		CC	35 (100)	C	1		TT	35 (100)	T	1		TT	35 (100)	T	1		GG	35 (100)	G
	(n = 35)	GC	0 (0)				TG	0 (0)				TG	0 (0)				CT	0 (0)				CG	0 (0)				CT	0 (0)				CT	0 (0)				AT	0 (0)				TC	0 (0)				GA	0 (0)
		CC	0 (0)	C	0		GG	0 (0)	G	0		GG	0 (0)	G	0		TT	0 (0)	T	0		GG	0 (0)	G	0		TT	0 (0)	T	0		TT	0 (0)	T	0		AA	0 (0)	A	0		CC	0 (0)	C	0		AA	0 (0)	A
	Sri Lanka Sinhalese	GG	48 (100)	G	1		TT	48 (100)	T	1		TT	48 (100)	T	1		CC	48 (100)	C	1		CC	48 (100)	C	1		CC	48 (100)	C	1		CC	48 (100)	C	1		TT	48 (100)	T	1		TT	48 (100)	T	1		GG	48 (100)	G
	(n = 48)	GC	0 (0)				TG	0 (0)				TG	0 (0)				CT	0 (0)				CG	0 (0)				CT	0 (0)				CT	0 (0)				AT	0 (0)				TC	0 (0)				GA	0 (0)
		CC	0 (0)	C	0		GG	0 (0)	G	0		GG	0 (0)	G	0		TT	0 (0)	T	0		GG	0 (0)	G	0		TT	0 (0)	T	0		TT	0 (0)	T	0		AA	0 (0)	A	0		CC	0 (0)	C	0		AA	0 (0)	A
	Neparu Tamangs	GG	40 (100)	G	1		TT	40 (100)	T	1		TT	40 (100)	T	1		CC	40 (100)	C	1		CC	40 (100)	C	1		CC	40 (100)	C	1		CC	40 (100)	C	1		TT	40 (100)	T	1		TT	40 (100)	T	1		GG	40 (100)	G
	(n = 40)	GC	0 (0)				TG	0 (0)				TG	0 (0)				CT	0 (0)				CG	0 (0)				CT	0 (0)				CT	0 (0)				AT	0 (0)				TC	0 (0)				GA	0 (0)
		CC	0 (0)	C	0		GG	0 (0)	G	0		GG	0 (0)	G	0		TT	0 (0)	T	0		GG	0 (0)	G	0		TT	0 (0)	T	0		TT	0 (0)	T	0		AA	0 (0)	A	0		CC	0 (0)	C	0		AA	0 (0)	A
	Mexico Huicholes	GG	51 (100)	G	1		TT	51 (100)	T	1		TT	51 (100)	T	1		CC	51 (100)	C	1		CC	51 (100)	C	1		CC	51 (100)	C	1		CC	51 (100)	C	1		TT	51 (100)	T	1		TT	51 (100)	T	1		GG	51 (100)	G
	(n = 51)	GC	0 (0)				TG	0 (0)				TG	0 (0)				CT	0 (0)				CG	0 (0)				CT	0 (0)				CT	0 (0)				AT	0 (0)				TC	0 (0)				GA	0 (0)
		CC	0 (0)	C	0		GG	0 (0)	G	0		GG	0 (0)	G	0		TT	0 (0)	T	0		GG	0 (0)	G	0		TT	0 (0)	T	0		TT	0 (0)	T	0		AA	0 (0)	A	0		CC	0 (0)	C	0		AA	0 (0)	A
	Mexico Nahuas	GG	88 (100)	G	1		TT	88 (100)	T	1		TT	88 (100)	T	1		CC	88 (100)	C	1		CC	88 (100)	C	1		CC	88 (100)	C	1		CC	88 (100)	C	1		TT	88 (100)	T	1		TT	88 (100)	T	1		GG	88 (100)	G
	(n = 88)	GC	0 (0)				TG	0 (0)				TG	0 (0)				CT	0 (0)				CG	0 (0)				CT	0 (0)				CT	0 (0)				AT	0 (0)				TC	0 (0)				GA	0 (0)
		CC	0 (0)	C	0		GG	0 (0)	G	0		GG	0 (0)	G	0		TT	0 (0)	T	0		GG	0 (0)	G	0		TT	0 (0)	T	0		TT	0 (0)	T	0		AA	0 (0)	A	0		CC	0 (0)	C	0		AA	0 (0)	A
	Mexico Mestizo	GG	60 (100)	G	1		TT	60 (100)	T	1		TT	60 (100)	T	1		CC	60 (100)	C	1		CC	60 (100)	C	1		CC	60 (100)	C	1		CC	60 (100)	C	1		TT	60 (100)	T	1		TT	60 (100)	T	1		GG	60 (100)	G
	(n = 60)	GC	0 (0)				TG	0 (0)				TG	0 (0)				CT	0 (0)				CG	0 (0)				CT	0 (0)				CT	0 (0)				AT	0 (0)				TC	0 (0)				GA	0 (0)
		CC	0 (0)	C	0		GG	0 (0)	G	0		GG	0 (0)	G	0		TT	0 (0)	T	0		GG	0 (0)	G	0		TT	0 (0)	T	0		TT	0 (0)	T	0		AA	0 (0)	A	0		CC	0 (0)	C	0		AA	0 (0)	A
	aGenetic information on the newly examined SNPs are shown; those on the other SNPs have been described previously [16].
[truncated: 45 more columns]
